# Supplementary material for: Short-Chain Fatty Acids Impair Neutrophil Antiviral Function in an Age-Dependent Manner
Source: Cells. 2022 Aug 13;11(16):2515. doi: 10.3390/cells11162515 (PMC9406757; doi:10.3390/cells11162515)
Supplement: Supplementary file 1 [file cells-11-02515-s001.zip]

Archive with 1 entries (1 files):
- cells-1756527-supplementary.pdf
